# Supplementary material for: Population genetics of Aedes albopictus (Diptera: Culicidae) in its native range in Lao People’s Democratic Republic
Source: Parasit Vectors. 2019 Oct 14;12:477. doi: 10.1186/s13071-019-3740-0 (PMC6792217; doi:10.1186/s13071-019-3740-0)
Supplement: Supplementary file 1 — Additional file 1: Table S1. Pairwise differentiation, FST, among populations of Ae. albopictus. Abbreviations: China: GZ, Guangzhou; XM, Xiamen; JS, Jiangsu; Taiwan: TW, Xinzhu; Japan: JP, Nagazaki; Singapore: SG, Helios Block; Italy: IT, Trentino; USA: LA01, California; LA11, California; NJ, New Jersey; TX, Texas; HW, Hawaii; Lao PDR: BK, Borikhamxay; BO, Bokeo; CH, Champasak; KM, Khammuane; LN, Luangnamtha; LP, Luang Prabang; VC, Vientiane Capital; XB, Xayabouly; Thailand: TH, Thailand. #Samples available in GenBank from Zhong et al. [31]. *Significant values after Bonferroni correction (P ˂ 0.05). [file 13071_2019_3740_MOESM1_ESM.xlsx]

## Sheet: Table S1
Additional file 1: Table S1. Pairwise differentiation, FST, among populations of Ae. albopictus.
	#GZ	#XM	#JS	#TW	#JP	#SG	#IT	#LA01	#LA11	#NJ	#TX	#HW	BK	BO	CH	KM	LN	LP	VC	XB	TH
#GZ		3.415	5.864	0.902	3.821	0.989	7.701	4.196	10.117	0.652	0.941	1.603	1.283	1.138	1.1	1.302	0.527	1.222	1.583	0.913	1.398
#XM	0.128*		1.752	1.38	2.93	1.731	6.928	6.379	2.584	1.059	1.651	2.287	2.715	2.267	2.157	2.969	0.862	2.519	3.859	1.67	3.217
#JS	0.079*	0.222*		0.576	1.928	0.64	3.093	1.698	5.534	0.42	0.6	0.984	0.745	0.672	0.652	0.713	0.32	0.714	0.884	0.551	0.78
#TW	0.357*	0.266*	0.465*		0.873	0.998	1.726	1.337	0.814	0.654	1.076	1.142	1.301	1.152	1.112	1.32	0.527	1.238	1.609	0.921	1.419
#JP	0.116*	0.146*	0.206*	0.364*		2.4	4.776	3.148	2.983	0.643	0.987	1.505	1.419	1.237	1.189	1.451	0.492	1.342	1.801	0.958	1.57
#SG	0.336*	0.224*	0.439*	0.334*	0.172*		1.711	1.739	0.835	0.901	1.336	1.269	1.997	1.724	1.654	2.113	0.742	1.88	2.622	1.333	2.267
#IT	0.061*	0.067*	0.139*	0.225*	0.095*	0.226*		9.219	5.337	1.428	2.425	2.706	2.653	2.225	2.119	2.892	0.866	2.466	3.734	1.651	3.128
#LA01	0.106*	0.073*	0.227*	0.272*	0.137*	0.223*	0.051*		2.743	0.995	1.648	2.367	4.49	2.837	3.398	4.044	1.05	3.178	4.891	1.772	4.644
#LA11	0.047	0.162*	0.083*	0.381*	0.146*	0.375*	0.086*	0.154*		0.556	0.795	1.339	1.035	0.927	0.898	1.029	0.445	0.99	1.25	0.755	1.109
#NJ	0.434*	0.321*	0.544*	0.433*	0.438*	0.357*	0.259*	0.334*	0.473*		12.43	0.82	1.143	1.018	0.985	1.146	0.474	1.09	1.395	0.821	1.234
#TX	0.347*	0.232*	0.454*	0.317*	0.336*	0.272*	0.171*	0.233*	0.386*	0.039		1.229	1.925	1.662	1.573	1.994	0.698	1.785	2.472	1.268	2.186
#HW	0.238*	0.179*	0.337*	0.304*	0.249*	0.283*	0.156*	0.174*	0.272*	0.379*	0.289*		1.769	1.539	1.479	1.85	0.67	1.671	2.279	1.2	1.984
BK	0.280*	0.156*	0.402*	0.278*	0.261*	0.200*	0.159*	0.100*	0.326*	0.304*	0.206*	0.220*		6.505	∞	11.6696	3.475	13.55	9.305	2.334	35.41
BO	0.305*	0.181*	0.427*	0.303*	0.288*	0.225*	0.183*	0.150*	0.350*	0.329*	0.231*	0.245*	0.071*		4.427	4.402	1.515	4.746	4.913	10.5	11.049
CH	0.313*	0.188*	0.434*	0.310*	0.296*	0.232*	0.191*	0.128*	0.358*	0.337*	0.241*	0.253*	-0.008	0.101*		8.204	7.273	5.276	6.212	1.955	14.529
KM	0.277*	0.144*	0.412*	0.275*	0.256*	0.191*	0.147*	0.110*	0.327*	0.304*	0.201*	0.213*	0.041	0.102*	0.057*		1.646	5.397	231.6	2.397	11.575
LN	0.487*	0.367*	0.610*	0.487*	0.504*	0.403*	0.366*	0.323*	0.529*	0.514*	0.417*	0.427*	0.126*	0.248*	0.064	0.233*		1.47	1.442	0.846	2.118
LP	0.290*	0.166*	0.412*	0.288*	0.271*	0.210*	0.169*	0.136*	0.336*	0.314*	0.219*	0.230*	0.081*	0.095*	0.087*	0.085*	0.254*		6.491	2.003	6.853
VC	0.240*	0.115*	0.361*	0.237*	0.217*	0.160*	0.118*	0.093*	0.286*	0.264*	0.168*	0.180*	0.076*	0.092*	0.074*	0.002	0.257*	0.072*		2.732	12.44
XB	0.354*	0.230*	0.476*	0.352*	0.343*	0.273*	0.232*	0.220*	0.399*	0.379*	0.283*	0.294*	0.176*	0.045	0.204*	0.173*	0.371*	0.200*	0.155*		3.999
TH	0.263*	0.135*	0.391*	0.261*	0.242*	0.181*	0.138*	0.097*	0.310*	0.288*	0.186*	0.201*	0.014	0.043*	0.033	0.041	0.191*	0.068*	0.039*	0.111*
