# Supplementary material for: Population genetics of Aedes albopictus (Diptera: Culicidae) in its native range in Lao People’s Democratic Republic
Source: Parasit Vectors. 2019 Oct 14;12:477. doi: 10.1186/s13071-019-3740-0 (PMC6792217; doi:10.1186/s13071-019-3740-0)
Supplement: Supplementary file 2 — Additional file 2: Figure S1. Fixation indices obtained by SAMOVA for the best-clustering option at each pre-defined values of K. Abbreviations: FCT, variation among groups of populations; FSC, variation among populations within groups; FST, variation among population among groups. [file 13071_2019_3740_MOESM2_ESM.xlsx]

## Sheet: Figure S1
	Additional file 2: Figure S1. Fixation indices obtained by SAMOVA for the best-clustering option at each pre-defined values of K.
