# Supplementary material for: Population genetics of Aedes albopictus (Diptera: Culicidae) in its native range in Lao People’s Democratic Republic
Source: Parasit Vectors. 2019 Oct 14;12:477. doi: 10.1186/s13071-019-3740-0 (PMC6792217; doi:10.1186/s13071-019-3740-0)
Supplement: Supplementary file 3 — Additional file 3: Table S2. Geographical distances (in km) among Ae. albopictus from Lao PDR. Abbreviations: BK, Borikhamxay; BO, Bokeo; CH, Champasak; KM, Khammuane; LN, Luangnamtha; LP, Luang Prabang; VC, Vientiane Capital; XB, Xayabouly. [file 13071_2019_3740_MOESM3_ESM.xlsx]

## Sheet: Table S2
Additional file 3: Table S2. Geographical distances (in km) among Ae. albopictus from Lao PDR.
		BK	BO	CH	KM	LN	LP	VC	XB
	BK
	BO	431
	CH	415	779
	KM	153	582	328
	LN	395	135	785	540
	LP	241	186	616	402	190
	VC	151	344	453	200	365	180
	XB	259	170	613	423	192	32	165
