# Supplementary material for: Population genetics of Aedes albopictus (Diptera: Culicidae) in its native range in Lao People’s Democratic Republic
Source: Parasit Vectors. 2019 Oct 14;12:477. doi: 10.1186/s13071-019-3740-0 (PMC6792217; doi:10.1186/s13071-019-3740-0)
Supplement: Supplementary file 4 — Additional file 4: Figure S2. Mismatch distributions showing the frequencies of pairwise differences of Ae. albopictus in Lao PDR. [file 13071_2019_3740_MOESM4_ESM.xlsx]

## Sheet: Figure S2
	Additional file 4: Figure S2. Mismatch distributions showing the frequencies of pairwise differences of Ae. albopictus in Lao PDR.
