# Supplementary material for: Population genetics of Aedes albopictus (Diptera: Culicidae) in its native range in Lao People’s Democratic Republic
Source: Parasit Vectors. 2019 Oct 14;12:477. doi: 10.1186/s13071-019-3740-0 (PMC6792217; doi:10.1186/s13071-019-3740-0)
Supplement: Supplementary file 5 — Additional file 5: Table S3. Assignment of the Bayesian clustering analysis of Ae. albopictus populations. Abbreviations: China: GZ, Guangzhou; XM, Xiamen; JS, Jiangsu; Taiwan: TW, Xinzhu; Japan: JP, Nagazaki; Singapore: SG, Helios Block; Italy: IT, Trentino; USA: LA01, California; LA11, California; NJ, New Jersey; TX, Texas; HW, Hawaii—are samples from Zhong et al. [31]; Lao PDR: BK, Borikhamxay; BO, Bokeo; CH, Champasak; KM, Khammuane; LN, Luangnamtha; LP, Luang Prabang; VC, Vientiane Capital; XB, Xayabouly; Thailand: TH, Thailand. #Samples available in Genbank from Zhong et al. [31]. The coefficient values above 0.25 are highlighted in bold. [file 13071_2019_3740_MOESM5_ESM.xlsx]

## Sheet: Table S3
	Additional file 5: Table S3. Assignment of the Bayesian clustering analysis of Ae. albopictus populations.
	Pop	n	Cluster
			1	2	3	4	5	6	7	8
	BK	20	0.36	0.35	0.02	0.12	0.01	0.01	0	0.13
	BO	20	0.31	0.3	0.03	0.22	0.01	0.02	0.01	0.1
	CH	20	0.35	0.35	0.01	0.15	0.01	0.03	0.02	0.08
	KM	15	0.27	0.58	0.02	0.03	0.01	0.01	0.01	0.07
	LN	20	0.25	0.57	0.03	0.03	0.01	0.01	0.02	0.08
	LP	20	0.29	0.23	0.06	0.25	0.01	0.02	0.02	0.12
	VC	20	0.21	0.58	0.02	0.06	0.01	0.01	0.01	0.1
	XB	20	0.45	0.21	0.01	0.22	0.06	0.01	0.02	0.02
	TH	17	0.3	0.3	0.08	0.19	0.02	0.02	0.02	0.07
	#GZ	32	0.03	0.01	0.43	0.01	0.02	0.43	0.05	0.02
	#XM	29	0.01	0.02	0.17	0.01	0.02	0.16	0.6	0.01
	#JS	30	0	0.01	0.38	0	0.03	0.36	0.2	0.02
	#TW	30	0.01	0.01	0.18	0.03	0.16	0.18	0.41	0.02
	#JP	15	0.03	0.02	0.15	0.3	0.04	0.13	0.02	0.31
	#SG	36	0.12	0.22	0.02	0.28	0.02	0.02	0.02	0.3
	#IT	32	0.02	0.01	0.28	0.03	0.31	0.29	0.04	0.02
	#LA01	19	0.01	0.13	0.18	0.25	0.03	0.17	0.19	0.04
	#LA11	34	0.02	0.02	0.31	0.02	0.02	0.32	0.27	0.02
	#HW	32	0.02	0.01	0.4	0.02	0.02	0.45	0.06	0.02
	#TX	31	0.01	0.03	0.03	0.06	0.72	0.03	0.11	0.01
	#NJ	30	0.02	0.03	0.02	0.01	0.86	0.02	0.03	0.01
